# Supplementary material for: Selenium-enriched Cardamine violifolia improves growth performance with potential regulation of intestinal health and antioxidant function in weaned pigs
Source: Front Vet Sci. 2022 Aug 11;9:964766. doi: 10.3389/fvets.2022.964766 (PMC9403540; doi:10.3389/fvets.2022.964766)
Supplement: Supplementary file 2 [file Data_Sheet_1.ZIP]

Archive with 32 entries (24 files):
- Source data/Figure 1/
- Source data/Figure 1/Figure 1.sav
- Source data/Figure 1/Figure 1.spv
- Source data/Figure 1/Figure 1-source data.xlsx
- Source data/Figure 1/Representative images/
- Source data/Figure 1/Representative images/Ctrl.jpg
- Source data/Figure 1/Representative images/SEC.jpg
- Source data/Figure 1/Representative images/SEC+SEY.jpg
- Source data/Figure 1/Representative images/SEY.jpg
- Source data/Figure 1/Representative images/SS.jpg
- Source data/Figure 2/
- Source data/Figure 2/Figure 2.sav
- Source data/Figure 2/Figure 2.spv
- Source data/Figure 2/Figure 2-source data.xlsx
- Source data/Figure 3/
- Source data/Figure 3/Figure 3.sav
- Source data/Figure 3/Figure 3.spv
- Source data/Figure 3/Figure3-source data.xlsx
- Source data/Figure 4/
- Source data/Figure 4/Figure 4.sav
- Source data/Figure 4/Figure 4.spv
- Source data/Figure 4/Figure4-source data.xls
- Source data/Figure 5/
- Source data/Figure 5/Figure 5.sav
- Source data/Figure 5/Figure 5.spv
- Source data/Figure 5/Figure5-source data.xlsx
- Source data/Table 1/
- Source data/Table 1/Table 1.xlsx
- Source data/Table 2/
- Source data/Table 2/Table 2.sav
- Source data/Table 2/Table 2.spv
- Source data/Table 2/Table 2-source data.xlsx
