# Supplementary material for: Selenium-enriched Cardamine violifolia improves growth performance with potential regulation of intestinal health and antioxidant function in weaned pigs
Source: Front Vet Sci. 2022 Aug 11;9:964766. doi: 10.3389/fvets.2022.964766 (PMC9403540; doi:10.3389/fvets.2022.964766)
Supplement: Supplementary file 2 [file Data_Sheet_1.ZIP › Source data/Figure 1/Figure 1-source data.xlsx]

## Sheet: Sheet1
Groups	replicate	villus height (μm)	crypt depth （μm）	villus height /crypt depth
Ctrl	11	243.714	125.309	1.9449
	12	229.537	118.25	1.94112
	13	235.367	115.452	2.03866
	14	231.882	110.232	2.10358
	15	254.264	121.919	2.08552
	Mean	238.953	118.232	2.02275
SS	21	248.523	114.87	2.16352
	22	238.718	116.39	2.05102
	23	230.754	115.811	1.99251
	24	252.997	126.263	2.00372
	25	229.849	108.153	2.12522
	26	232.611	117.739	1.97565
	Mean	238.909	116.538	2.05194
SEY	32	241.472	113.049	2.13599
	33	262.693	116.714	2.25073
	34	253.645	102.118	2.48385
	35	238.368	110.574	2.15573
	Mean	249.044	110.614	2.25658
SEC	41	243.54	112.579	2.16329
	42	268.312	119.177	2.25138
	43	257	116	2.26
	44	273	116	2.36
	Mean	260.463	115.939	2.25867
SEY+SEC	52	279.46	125.403	2.2285
	53	294.234	122.152	2.40875
	54	243.194	113.386	2.14483
	55	251.27	113.869	2.20666
	Mean	267.039	118.702	2.24719
