# Supplementary material for: Selenium-enriched Cardamine violifolia improves growth performance with potential regulation of intestinal health and antioxidant function in weaned pigs
Source: Front Vet Sci. 2022 Aug 11;9:964766. doi: 10.3389/fvets.2022.964766 (PMC9403540; doi:10.3389/fvets.2022.964766)
Supplement: Supplementary file 2 [file Data_Sheet_1.ZIP › Source data/Figure 2/Figure 2-source data.xlsx]

## Sheet: sucrase
	Blank value	0.0547	standard value	0.2607	standard-blank	0.206
Groups	samples	OD value	control	OD value	sample-control	protein concentration(10%)	sucrase activity（U/mg Pro）
Ctrl	11	0.5302	11	0.3102	0.22	5.40449	57.7735
	12	0.4616	12	0.2827	0.1789	5.91334	42.9376
	13	0.5142	13	0.2553	0.2589	6.65239	55.2351
	14	0.4577	14	0.2652	0.1925	5.48929	49.7708
	15	0.4377	15	0.3117	0.126	5.06525	35.3045
	16	0.468	16	0.2422	0.2258	6.77355	47.3117
	mean	0.478233	13.5	0.277883	0.20035	5.88305	48.0555
SS	21	0.4284	21	0.2832	0.1452	3.67709	56.0433
	22	0.462	22	0.3229	0.1391	4.90682	40.2335
	23	0.3817	23	0.3255	0.0562	2.93803	27.1481
	24	0.4293	24	0.3185	0.1108	3.93151	39.9982
	25	0.4867	25	0.3089	0.1778	3.99209	63.2109
	26	0.4588	26	0.2565	0.2023	4.28892	66.9435
	mean	0.44115	23.5	0.302583	0.138567	3.95575	48.9296
SEY	31	0.4699	41	0.3155	0.1544	4.04055	54.2334
	32	0.4448	42	0.2932	0.1516	3.90728	55.0662
	33	0.477	43	0.2911	0.1859	4.39797	59.9913
	34	0.4595	44	0.3308	0.1287	4.13142	44.212
	35	0.4475	45	0.3143	0.1332	3.42872	55.1358
	36	0.5016	46	0.2661	0.2355	5.39145	61.9935
	mean	0.466717	43.5	0.301833	0.164883	4.21623	55.1054
SEC	41	0.4694	31	0.3036	0.1658	4.91894	47.8381
	42	0.4295	32	0.2929	0.1366	3.98603	48.6374
	43	0.49	33	0.3143	0.1757	4.50701	55.3279
	44	0.4622	34	0.2781	0.1841	4.62816	56.4555
	45	0.5087	35	0.3022	0.2065	4.17988	70.1159
	46	0.4024	36	0.2838	0.1186	3.92546	42.88
	mean	0.460367	33.5	0.295817	0.16455	4.35758	53.5425
SEY+SEC	51	0.4655	51	0.3145	0.151	4.80384	44.6118
	52	0.4152	52	0.3305	0.0847	3.92546	30.6234
	53	0.384	53	0.3051	0.0789	3.29545	33.98
	54	0.5201	54	0.3528	0.1673	3.46506	68.5244
	55	0.4511	55	0.317	0.1341	3.74978	50.7556
	56	0.4581	56	0.2871	0.171	4.82201	50.3302
	mean	0.449	53.5	0.317833	0.131167	4.01027	46.4709

## Sheet: maltase
	Blank value	0.0527	standard value	0.2696	standard-blank	0.2169
Groups	samples	OD value	control	OD value	sample-control	protein concentration(10%)	maltase activity（U/mg Pro）
Ctrl	11	1.2813	11	0.2896	0.9917	5.40449	156.509
	12	1.1254	12	0.3078	0.8176	5.91334	117.929
	13	1.4455	13	0.3057	1.1398	6.65239	146.138
	14	1.511	14	0.2826	1.2284	5.48929	190.869
	15	1.0646	15	0.2884	0.7762	5.06525	130.703
	16	1.0211	16	0.2941	0.727	6.77355	91.5441
	mean	1.24148	13.5	0.2947	0.946783	5.88305	138.949
SS	21	1.0778	21	0.2908	0.787	3.67709	182.551
	22	1.2538	22	0.299	0.9548	4.90682	165.968
	23	0.9226	23	0.2904	0.6322	2.93803	183.531
	24	1.0202	24	0.3236	0.6966	3.93151	151.125
	25	0.7677	25	0.3288	0.4389	3.99209	93.7729
	26	1.2127	26	0.294	0.9187	4.28892	182.7
	mean	1.04247	23.5	0.304433	0.738033	3.95575	159.941
SEY	31	1.2017	31	0.2779	0.9238	4.91894	160.184
	32	0.9827	32	0.2764	0.7063	3.98603	151.133
	33	1.0564	33	0.2911	0.7653	4.50701	144.829
	34	1.1908	34	0.3229	0.8679	4.62816	159.946
	35	1.1951	35	0.3172	0.8779	4.17988	179.14
	36	0.9744	36	0.3322	0.6422	3.92546	139.538
	mean	1.10018	33.5	0.30295	0.797233	4.35758	155.795
SEC	41	1.4687	41	0.2791	1.1896	4.04055	251.115
	42	1.5235	42	0.3113	1.2122	3.90728	264.613
	43	1.5421	43	0.291	1.2511	4.39797	242.634
	44	1.2443	44	0.3448	0.8995	4.13142	185.701
	45	0.8912	45	0.2917	0.5995	3.42872	149.132
	46	1.1745	46	0.3056	0.8689	5.39145	137.46
	mean	1.30738	43.5	0.303917	1.00347	4.21623	205.109
SEY+SEC	51	1.4801	51	0.3123	1.1678	4.80384	207.344
	52	1.5226	52	0.3049	1.2177	3.92546	264.583
	53	0.8603	53	0.2795	0.5808	3.29545	150.323
	54	1.0357	54	0.3004	0.7353	3.46506	180.995
	55	1.2178	55	0.2986	0.9192	3.74978	209.082
	56	1.3117	56	0.2917	1.02	4.82201	180.42
	mean	1.23803	53.5	0.2979	0.940133	4.01027	198.791

## Sheet: lactase
	Blank value	0.0483	standard value	0.2754	standard-blank	0.2271
Groups	samples	OD value	control	OD value	sample-control	protein concentration(10%)	lactase activity（U/mg Pro）
Ctrl	11	0.1198	11	0.0557	0.0641	5.40449	19.3236
	12	0.1383	12	0.0541	0.0842	5.91334	23.1987
	13	0.1359	13	0.0555	0.0804	6.65239	19.6908
	14	0.1173	14	0.0516	0.0657	5.48929	19.4999
	15	0.0997	15	0.0558	0.0439	5.06525	14.1204
	16	0.1262	16	0.0561	0.0701	6.77355	16.8611
	mean	0.122867	13.5	0.0548	0.0680667	5.88305	18.7824
SS	21	0.1252	21	0.0537	0.0715	3.67709	31.6801
	22	0.1136	22	0.0518	0.0618	4.90682	20.5198
	23	0.0817	23	0.0569	0.0248	2.93803	13.7524
	24	0.1006	24	0.0596	0.041	3.93151	16.9906
	25	0.1086	25	0.0528	0.0558	3.99209	22.7729
	26	0.1097	26	0.0595	0.0502	4.28892	19.0695
	mean	0.106567	23.5	0.0557167	0.05085	3.95575	20.7976
SEY	41	0.0891	41	0.0529	0.0362	4.04055	14.5966
	42	0.0794	42	0.0519	0.0275	3.90728	11.4668
	43	0.0885	43	0.0554	0.0331	4.39797	12.262
	44	0.1018	44	0.0524	0.0494	4.13142	19.481
	45	0.1	45	0.0491	0.0509	3.42872	24.1864
	46	0.0899	46	0.0506	0.0393	5.39145	11.876
	平均	0.09145	43.5	0.05205	0.0394	4.21623	15.6448
SEC	31	0.129	31	0.0552	0.0738	4.91894	24.4439
	32	0.1062	32	0.0546	0.0516	3.98603	21.0908
	33	0.1764	33	0.0531	0.1233	4.50701	44.5717
	34	0.1164	34	0.0551	0.0613	4.62816	21.5793
	36	0.1302	36	0.0558	0.0744	3.92546	30.8793
	mean	0.13164	33.2	0.05476	0.07688	4.35758	28.513
SEY+SEC	51	0.1109	51	0.0487	0.0622	4.80384	21.0953
	52	0.1352	52	0.0553	0.0799	3.92546	33.162
	53	0.1063	53	0.0498	0.0565	3.29545	27.9331
	54	0.1142	54	0.0465	0.0677	3.46506	31.8319
	55	0.1404	55	0.0552	0.0852	3.74978	37.0185
	56	0.0997	56	0.0511	0.0486	4.82201	16.4207
	mean	0.117783	53.5	0.0511	0.0666833	4.01027	27.9103
