# Supplementary material for: Selenium-enriched Cardamine violifolia improves growth performance with potential regulation of intestinal health and antioxidant function in weaned pigs
Source: Front Vet Sci. 2022 Aug 11;9:964766. doi: 10.3389/fvets.2022.964766 (PMC9403540; doi:10.3389/fvets.2022.964766)
Supplement: Supplementary file 2 [file Data_Sheet_1.ZIP › Source data/Figure 3/Figure3-source data.xlsx]

## Sheet: Sheet1
	Relative mRNA expression
Groups	replicate	Claudin-1	Occdudin	ZO-1
Ctrl	11	1.18838	0.89681	0.542079
	12	2.03754	1.12447	1.21864
	13	0.152962	1.33654	1.18059
	14	0.728487	0.845269	0.895839
	15	1.4715	0.879957	1.01149
	16	0.421131	0.91695	1.15136
	mean	1	1	1
SS	21	1.45366	1.01012	0.712816
	22	1.60426	0.939137	0.693647
	23	1.60047	1.51198	1.54261
	24	2.27362	0.670744	0.689656
	25	3.13362	0.72769	0.985209
	26	2.01312	1.09932	0.575439
	mean	2.01312	0.993166	0.866563
SEY	41	3.35744	1.08892	1.24942
	42	2.29302	1.52257	2.37524
	43	1.44287	1.33401	1.1181
	44	4.93	1.9964	2.15014
	45	0.891624	1.42493	0.707781
	46	0.820753	1.18276	0.837366
	mean	2.28928	1.42493	1.40634
SEC	31	1.73036	0.789464	1.91608
	32	4.29896	1.24867	1.47128
	33	1.99822	1.28072	1.00692
	34	4.45318	1.49628	1.74897
	35	1.05536	0.949057	1.17275
	36	1.67718	1.37911	2.09294
	mean	2.53554	1.19055	1.56815
SEY+SEC	51	2.25252	0.874014	1.21761
	52	1.37999	0.764537	1.31716
	53	0.937737	1.24026	1.2801
	54	2.86806	0.559049	1.02406
	55	2.01794	0.94593	1.0359
	56	2.65137	0.583613	0.912154
	mean	2.01794	0.8279	1.13117
