# Supplementary material for: Selenium-enriched Cardamine violifolia improves growth performance with potential regulation of intestinal health and antioxidant function in weaned pigs
Source: Front Vet Sci. 2022 Aug 11;9:964766. doi: 10.3389/fvets.2022.964766 (PMC9403540; doi:10.3389/fvets.2022.964766)
Supplement: Supplementary file 2 [file Data_Sheet_1.ZIP › Source data/Figure 4/Figure4-source data.xls]

## Sheet: MDA in serum
		replicate1	replicate2	mean (OD)		OD Value
	standard	0.0658	0.0653	0.06555	standard-blank	0.0314
	blank	0.034	0.0343	0.03415
Groups	replicate	OD Value1	OD Value2	mean (OD)	serum MDA level(nmol/ml)
Ctrl	11	0.044	0.0441	0.04405	3.15287
	12	0.0477	0.048	0.04785	4.36306
	13	0.0443	0.0446	0.04445	3.28025
	14	0.0453	0.0454	0.04535	3.56688
	15	0.0456	0.0458	0.0457	3.67834
	16	0.0461	0.0455	0.0458	3.71019
	mean	0.0455	0.0455667	0.0455333	3.62527
SS	21	0.0394	0.0393	0.03935	1.65605
	22	0.0413	0.0407	0.041	2.18153
	23	0.0395	0.0396	0.03955	1.71975
	24	0.0433	0.0436	0.04345	2.96178
	25	0.0371	0.0375	0.0373	1.00318
	26	0.0397	0.0395	0.0396	1.73567
	mean	0.04005	0.0400333	0.0400417	1.87633
SEY	31	0.0407	0.0408	0.04075	2.10191
	32	0.0396	0.0397	0.03965	1.75159
	33	0.0389	0.0391	0.039	1.54459
	34	0.0421	0.0426	0.04235	2.61146
	36	0.041	0.041	0.041	2.18153
	mean	0.04046	0.04064	0.04055	2.03822
SEC	41	0.0423	0.0413	0.0418	2.43631
	42	0.0407	0.04	0.04035	1.97452
	44	0.0443	0.0424	0.04335	2.92994
	45	0.0438	0.0419	0.04285	2.7707
	46	0.0394	0.0389	0.03915	1.59236
	mean	0.0421	0.0409	0.0415	2.34076
SEY+SEC	51	0.041	0.0411	0.04105	2.19745
	52	0.0407	0.0402	0.04045	2.00637
	53	0.0422	0.0428	0.0425	2.65924
	54	0.0383	0.0378	0.03805	1.24204
	55	0.0414	0.0417	0.04155	2.35669
	56	0.0395	0.0395	0.0395	1.70382
	mean	0.0405167	0.0405167	0.0405167	2.0276

## Sheet: SOD in serum
	samples	OD Value1	OD Value2	mean (OD)
	control	0.2921	0.2929	0.2925
Groups	replicate	OD Value1	OD Value2	mean (OD)	control-sample	Percentage inhibition	serum SOD activity(U/ml)
Ctrl	11	0.1645	0.1653	0.1649	0.1276	0.436239	116.912
	12	0.191	0.1928	0.1919	0.1006	0.343932	92.1737
	13	0.1563	0.1576	0.15695	0.13555	0.463419	124.196
	14	0.1646	0.1666	0.1656	0.1269	0.433846	116.271
	15	0.1735	0.1751	0.1743	0.1182	0.404103	108.299
	16	0.1766	0.1794	0.178	0.1145	0.391453	104.909
	mean	0.171083	0.1728	0.171942	0.120558	0.412165	110.46
SS	21	0.1251	0.1268	0.12595	0.16655	0.569402	152.6
	22	0.148	0.1501	0.14905	0.14345	0.490427	131.435
	23	0.1404	0.1418	0.1411	0.1514	0.517607	138.719
	24	0.1571	0.1605	0.1588	0.1337	0.457094	122.501
	25	0.1366	0.1394	0.138	0.1545	0.528205	141.559
	26	0.1682	0.1703	0.16925	0.12325	0.421368	112.926
	mean	0.1459	0.14815	0.147025	0.145475	0.49735	133.29
SEY	31	0.1505	0.163	0.15675	0.13575	0.464103	124.379
	32	0.1494	0.1536	0.1515	0.141	0.482051	129.19
	33	0.1302	0.1318	0.131	0.1615	0.552137	147.973
	34	0.1453	0.148	0.14665	0.14585	0.498632	133.634
	35	0.1638	0.1637	0.16375	0.12875	0.440171	117.966
	36	0.1422	0.1439	0.14305	0.14945	0.51094	136.932
	mean	0.1469	0.150667	0.148783	0.143717	0.491339	131.679
SEC	41	0.1372	0.1409	0.13905	0.15345	0.524615	140.597
	42	0.1356	0.1362	0.1359	0.1566	0.535385	143.483
	44	0.1308	0.1326	0.1317	0.1608	0.549744	147.331
	45	0.1264	0.129	0.1277	0.1648	0.563419	150.996
	46	0.132	0.1344	0.1332	0.1593	0.544615	145.957
	mean	0.1324	0.13462	0.13351	0.15899	0.543556	145.673
	52	0.1439	0.1468	0.14535	0.14715	0.503077	134.825
	53	0.1342	0.139	0.1366	0.1559	0.532991	142.842
	54	0.1474	0.1506	0.149	0.1435	0.490598	131.48
	55	0.1238	0.1264	0.1251	0.1674	0.572308	153.378
	56	0.1445	0.1454	0.14495	0.14755	0.504444	135.191
	mean	0.13876	0.14164	0.1402	0.1523	0.520684	139.543

## Sheet: AOC in serum
		samples	control
Groups	replicate	OD Value	OD Value	sample-control	AOC (U/ml)
Ctrl	11	0.1	0.056	0.044	5.42667
	12	0.16	0.082	0.078	9.62
	13	0.143	0.072	0.071	8.75667
	14	0.133	0.086	0.047	5.79667
	15	0.16	0.1	0.06	7.4
	mean	0.1392	0.0792	0.06	7.4
SS	21	0.165	0.072	0.093	11.47
	22	0.171	0.109	0.062	7.64667
	23	0.173	0.127	0.046	5.67333
	24	0.137	0.098	0.039	4.81
	25	0.153	0.07	0.083	10.2367
	26	0.14	0.087	0.053	6.53667
	mean	0.1565	0.0938333	0.0626667	7.72889
SEY	31	0.138	0.078	0.06	7.4
	32	0.154	0.092	0.062	7.64667
	34	0.197	0.128	0.069	8.51
	35	0.158	0.103	0.055	6.78333
	36	0.153	0.096	0.057	7.03
	mean	0.16	0.0994	0.0606	7.474
SEC	41	0.147	0.082	0.065	8.01667
	42	0.168	0.08	0.088	10.8533
	43	0.182	0.099	0.083	10.2367
	45	0.169	0.109	0.06	7.4
	mean	0.1665	0.0925	0.074	9.12667
SEY+SEC	51	0.163	0.072	0.091	11.2233
	52	0.173	0.109	0.064	7.89333
	53	0.2	0.143	0.057	7.03
	54	0.146	0.087	0.059	7.27667
	56	0.161	0.103	0.058	7.15333
	mean	0.1686	0.1028	0.0658	8.11533

## Sheet: MDA in jejunum
		replicate1	replicate2	mean (OD)		OD Value
	standard	0.0614	0.06	0.0607	standard-blank	0.0279
	blank	0.0327	0.0329	0.0328
Groups	replicate	OD Value1	OD Value2	mean (OD)	protein concentration	MDA level (nmol/mg)
Ctrl	11	0.0428	0.0429	0.04285	5.59042	6.44343
	12	0.0462	0.046	0.0461	5.01997	9.49612
	13	0.0463	0.047	0.04665	5.72896	8.66503
	14	0.0423	0.0434	0.04285	5.53337	6.50986
	15	0.0406	0.0407	0.04065	5.53337	5.08482
	16	0.0483	0.0481	0.0482	5.55782	9.93143
	mean	0.0444167	0.0446833	0.04455	5.49399	7.68845
	22	0.0384	0.0384	0.0384	6.3972	3.13757
	23	0.0433	0.0422	0.04275	4.30283	8.28828
	24	0.0406	0.0411	0.04085	6.30756	4.57436
	25	0.048	0.0485	0.04825	5.63932	9.81969
	26	0.0394	0.0441	0.04175	6.86171	4.67505
	mean	0.04194	0.04286	0.0424	5.90172	6.09899
SEY	31	0.0363	0.0367	0.0365	5.16666	2.56678
	32	0.0393	0.0402	0.03975	3.76498	6.61635
	33	0.0407	0.0408	0.04075	4.09095	6.96529
	34	0.0369	0.037	0.03695	6.09568	2.44018
	35	0.0362	0.0369	0.03655	4.92218	2.73067
	36	0.0362	0.0359	0.03605	6.90246	1.68762
	mean	0.0376	0.0379167	0.0377583	5.15715	3.83448
	42	0.0409	0.0413	0.0411	5.786	5.14156
	44	0.0374	0.0377	0.03755	6.03048	2.82317
	45	0.042	0.0414	0.0417	5.69636	5.6
	46	0.0421	0.0413	0.0417	7.08989	4.49931
	mean	0.0406	0.040425	0.0405125	6.15068	4.51601
SEY+SEC	51	0.0375	0.0371	0.0373	5.50893	2.9278
	52	0.0445	0.0443	0.0444	4.82439	8.6181
	53	0.0404	0.0408	0.0406	3.86277	7.23755
	54	0.0409	0.0402	0.04055	4.18059	6.64446
	55	0.0395	0.0397	0.0396	5.39484	4.51779
	56	0.0384	0.0381	0.03825	5.72896	3.4097
	mean	0.0402	0.0400333	0.0401167	4.91674	5.55924

## Sheet: SOD in jejunum
		OD Value
	control	0.2613
	replicate	OD Value1	OD Value2	mean (OD)	protein concentration	SOD activity(U/mg prot)
Ctrl	11	0.1141	0.1472	0.563337	5.59042	13.503
	12	0.1614	0.0999	0.382319	5.01997	10.2054
	13	0.1052	0.1561	0.597398	5.72896	13.9731
	14	0.1084	0.1529	0.585151	5.53337	14.1704
	15	0.1296	0.1317	0.504018	5.53337	12.2057
	mean	0.12374	0.13756	0.526445	5.48122	12.8115
SS	21	0.1108	0.1505	0.575966	6.47054	11.9278
	22	0.1307	0.1306	0.499809	6.3972	10.4693
	23	0.1087	0.1526	0.584003	4.30283	18.1872
	24	0.1155	0.1458	0.557979	6.30756	11.8539
	25	0.118	0.1433	0.548412	5.63932	13.0312
	mean	0.11674	0.14456	0.553234	5.82349	13.0939
SEY	31	0.1133	0.148	0.566399	5.16666	14.6899
	32	0.1041	0.1572	0.601607	3.76498	21.4119
	33	0.1072	0.1541	0.589744	4.09095	19.3172
	34	0.0984	0.1629	0.623421	6.09568	13.7045
	35	0.1177	0.1436	0.54956	4.92218	14.9611
	mean	0.10814	0.15316	0.586146	4.80809	16.8169
SEC	41	0.1099	0.1514	0.579411	5.11776	15.1709
	42	0.1049	0.1564	0.598546	5.786	13.8619
	43	0.1109	0.1504	0.575584	5.91639	13.0364
	44	0.1055	0.1558	0.59625	6.03048	13.2489
	45	0.0979	0.1634	0.625335	5.69636	14.7102
	mean	0.10582	0.15548	0.595025	5.7094	14.0057
SEY+SEC	51	0.0987	0.1626	0.622273	5.50893	15.1363
	52	0.1186	0.1427	0.546116	4.82439	15.1687
	53	0.1199	0.1414	0.54114	3.86277	18.7722
	55	0.0988	0.1625	0.621891	5.39484	15.4469
	mean	0.109	0.1523	0.582855	4.89773	16.131

## Sheet: AOC in jejunum
		samples	control
Groups	replicate	OD Value	OD Value	sample-control	protein concentration	AOC（U/mg prot）
Ctrl	11	0.159	0.024	0.135	5.59042	1.65014
	12	0.147	0.044	0.103	5.01997	1.40207
	13	0.204	0.079	0.125	5.72896	1.49096
	14	0.13	0.024	0.106	5.53337	1.30903
	15	0.136	0.023	0.113	5.53337	1.39547
	16	0.15	0.032	0.118	5.55782	1.45081
	mean	0.154333	0.0376667	0.116667	5.49399	1.44975
SS	21	0.224	0.038	0.186	6.47054	1.96429
	22	0.248	0.053	0.195	6.3972	2.08294
	23	0.206	0.033	0.173	4.30283	2.74742
	24	0.236	0.021	0.215	6.30756	2.32922
	mean	0.2285	0.03625	0.19225	5.86953	2.28097
SEY	31	0.212	0.095	0.117	5.16666	1.54742
	32	0.303	0.016	0.287	3.76498	5.20897
	33	0.302	0.011	0.291	4.09095	4.86073
	34	0.335	0.028	0.307	6.09568	3.44151
	35	0.234	0.045	0.189	4.92218	2.62384
	36	0.283	0.02	0.263	6.90246	2.60366
	mean	0.278167	0.0358333	0.242333	5.15715	3.38102
SEC	41	0.286	0.078	0.208	5.11776	2.77726
	42	0.258	0.032	0.226	5.786	2.66908
	44	0.285	0.03	0.255	6.03048	2.88949
	45	0.272	0.056	0.216	5.69636	2.59113
	46	0.289	0.036	0.253	7.08989	2.43845
	mean	0.278	0.0464	0.2316	5.9441	2.67308
SEY+SEC	51	0.229	0.047	0.182	5.50893	2.25755
	52	0.225	0.036	0.189	4.82439	2.67702
	53	0.147	0.019	0.128	3.86277	2.26435
	54	0.324	0.024	0.3	4.18059	4.90361
	55	0.23	0.041	0.189	5.39484	2.39396
	56	0.206	0.037	0.169	5.72896	2.01578
	mean	0.226833	0.034	0.192833	4.91674	2.75205
