# Supplementary material for: Selenium-enriched Cardamine violifolia improves growth performance with potential regulation of intestinal health and antioxidant function in weaned pigs
Source: Front Vet Sci. 2022 Aug 11;9:964766. doi: 10.3389/fvets.2022.964766 (PMC9403540; doi:10.3389/fvets.2022.964766)
Supplement: Supplementary file 2 [file Data_Sheet_1.ZIP › Source data/Figure 5/Figure5-source data.xlsx]

## Sheet: Sheet1
The mRNA expression of selenoproteinss in the jejunum
Groups	replicate	Gpx1	Gpx2	Gpx3	Dio1	Dio2	Txnrd1	Txnrd2	Seli	Sels	Selo	Selx	Sephs2	Sepp1	Seln
Ctrl	11	1.05063	0.631481	0.87712	0.283463	0.55	1.05348	0.72	0.744967	0.964798	0.77	0.73	1.02	1.33	0.67
	12	1.0683	0.0982558	0.686539	0.284763	0.94	0.921702	0.96	1.04784	1.19851	1.33	1.35	1.56	1	1.25
	13	1.21987	1.29867	1.30039	1.48792	1.52	1	0.9	1.06659	0.87165	0.94	1.12	0.56	1.02	2.12
	14	0.988349	2.42868	1.13595	0.49812	1	1.05139	1.07	1.0537	1.25915	0.86	1.09	0.9	0.73	0.44
	15	0.798543	0.781082	1	1.5806		1.14883	1.35	0.938882	0.883408	0.93	0.64	0.97	0.92	0.51
	16	0.874307	0.761837		1.86513		0.824593		1.14802	0.822485	1.16	1.08
	mean	1	1	1	1	1	1	1	1	1	1	1	1	1	1
SS	21	2.47043	0.992792	1.37917	0.742318	0.48	0.947739	0.59	1.14862	0.845807	0.47	0.93	0.92	1.27	1.35
	22	1.36443	0.696627	2.37627	0.281406	1.08	1.10547	0.72	1.14907	1.03658	0.84	0.85	1	3.02	0.49
	23	1.56139	0.174492	1.1174	0.393411	1.92	1.17491	0.89	1.51248	1.24686	1.04	1.15	1.5	2.94	0.98
	24	1.77057	1.64974	4.07673	1.44416	1.16	1.1431	1.15	1.21226	0.948829	0.94	1	0.9	0.88	1.94
	25	2.26396	1.69635	3.58078	0.455498	2.44	1.39961	1.06	1.18069	1.08313	0.95	1.01	1.13	2.09	2.47
	26	1.45057	1.09996	2.9817	1.27988		1.27863		1.07046	0.871258		1.19	0.83	1.04
	mean	1.81356	1.05166	2.58534	0.766111	1.42	1.17491	0.88	1.21226	1.00541	0.85	1.02	1.05	1.87	1.45
SEY	41	0.830542	0.270469	1.03323	0.626061	0.15	1.51959	1.18	1.75442	1.25627	0.84	0.9	1.08	2.45	1.13
	42	2.07491	1.0063	8.39638	0.315018	0.37	2.64572	1.1	1.51604	1.8378	1.19	0.89	0.92	1.35	0.97
	43	0.868527	0.518802	0.798688	0.273838	0.75	0.966091	0.74	1.12041	0.98099	0.89	0.78	0.89	2.04	0.44
	44	2.57694	1.05867	8.85662	0.354674	0.09	2.83783	1.06	1.72003	1.88777	1.1	1.31	1.7	2.07	2.32
	45	1.27036	1.00683	1.21632	0.738124		1.2983	0.81	0.995268	1.02945	0.72	1	0.62	1.29	1.29
	46	0.768197	0.227943	0.725203	0.47713		1.61952		1.40152	1.0369		0.69	0.74		0.53
	mean	1.39825	0.681502	3.50441	0.464141	0.34	1.81451	0.98	1.41795	1.3382	0.95	0.93	0.99	1.84	1.11
SEC	31	1.59908	0.654825	2.19894	0.940246	0.21	1.60952	0.72	1.42879	1.20198	1.29	0.88	0.66	1.34	1.08
	32	1.39502	0.714784	2.47774	0.471257	1.9	1.5973	1.05	1.42839	1.04901	1.1	0.93	0.95	1.26	0.69
	33	1.14476	0.300631	1.10641	0.231271	0.66	0.90156	1.24	1.32263	1.31704	1.19	0.9	0.98	1.95	0.92
	34	1.9319	1.03217	9.12028	0.374789	0.72	1.60009	1.85	1.33391	1.53715	1.64	1.25	1.2	1.68	1.04
	35	0.951583	0.901241	3.48987	1.63336	1.76	1.58516	1.1	1.17979	1.16495	1.13	1	1.09	1.5	0.38
	36	2.3228	0.743513	5.37961	0.365919		2.21732		1.24229	1.63214	1.69	1.25	1.63	2.34	1.66
	mean	1.55752	0.724527	3.96214	0.669474	1.05	1.58516	1.19	1.32263	1.31704	1.34	1.04	1.09	1.68	0.96
SEY+SEC	51	1.26673	0.190949	0.842768	0.242654	0.12	0.883448	0.61	1.05294	0.801292	0.61	0.7	0.68	1.01	0.69
	52	0.65887	0.299799	0.493592	0.199294	0.42	1.20596	0.75	0.921772	0.811259	0.85	0.62	0.81	0.92	0.54
	53	1.77732	0.108274	2.27477	0.34117	0.62	1.57463	1.08	0.939435	0.748394	0.99	1.15	1.69	2.14	1.93
	54	2.04269	0.505097	2.56913	0.746383	0.47	1.13251	1.46	0.950876	0.739632	0.67	0.86	0.65	0.91	2.62
	55	0.922621	1.42137	3.2792	0.260748	1.06	1.63976	0.88	0.877659	1.1512		0.98	1.23	1.7	1.59
	56	2.06935		3.12295	0.663749	1.25	1.06062		0.893924	0.794256		0.84	0.6	0.71	1.52
	mean	1.45626	0.505097	2.09707	0.409	0.66	1.24949	0.95	0.939435	0.841006	0.78	0.86	0.94	1.23	1.48
