# Supplementary material for: Selenium-enriched Cardamine violifolia improves growth performance with potential regulation of intestinal health and antioxidant function in weaned pigs
Source: Front Vet Sci. 2022 Aug 11;9:964766. doi: 10.3389/fvets.2022.964766 (PMC9403540; doi:10.3389/fvets.2022.964766)
Supplement: Supplementary file 2 [file Data_Sheet_1.ZIP › Source data/Table 1/Table 1.xlsx]

## Sheet: basal diet 
Items	Content (g/kg)
Ingredients
Maize		584
Soybean meal (44%CP)		222.7
Fermented soybean		115.8
Fish meal		19.5
Dicalcium phosphate		17.3
Fat powder		9.6
Sugar		6.6
Limestone		6.2
Whey power		6
Salt		4.8
L-Lysine, HCL (78.8% Lysine)		3.8
Acidifier		2
DL-Methionine (99 % Methionine)		0.7
Vitamin and mineral premix		1
Nutrient composition
Digestible energy (MJ kg-1)		13.5
Crude protein		202
Calcium		9
Total phosphorus		7
Total lysine		13
Total methionine + cysteine		7
