# Supplementary material for: Selenium-enriched Cardamine violifolia improves growth performance with potential regulation of intestinal health and antioxidant function in weaned pigs
Source: Front Vet Sci. 2022 Aug 11;9:964766. doi: 10.3389/fvets.2022.964766 (PMC9403540; doi:10.3389/fvets.2022.964766)
Supplement: Supplementary file 2 [file Data_Sheet_1.ZIP › Source data/Table 2/Table 2-source data.xlsx]

## Sheet: Sheet1
		weeks 1-2							weeks 3-4							weeks 1-4
Groups	replicate	1d body weight（kg）	14d body weight（kg）	1-14d weight gain（kg）	1-14d ADG（g）	1-14d ADFI（g）	1-14d Feed/gain		14d body weight（kg）	28d body weight（kg）	14-28d weight gain（kg）	14-28d ADG（g）	14-28d ADFI（g）	14-28d Feed/gain		1d body weight（kg）	28d body weight（kg）	1-28d weight gain（kg）	1-28d ADG（g）	1-28d ADFI（g）	1-28d Feed/gain
Ctrl	11	11.6043	16.4943	5.41	386.429	680.459	1.76089		16.4943	23.6954	7.14	510	896.949	1.75872		11.6043	23.6954	12.55	448.214	783.19	1.74736
	12	10.0243	13.7629	3.73857	267.041	572.653	2.14444		13.7629	20.4786	6.71571	479.694	834.505	1.73966		10.0243	20.4786	10.4543	373.367	698.73	1.87143
	13	9.70536	13.8004	4.225	301.786	594.974	1.99405		13.8004	20.1112	6.42637	459.026	793.206	1.72463		9.70536	20.1112	10.6609	380.746	690.026	1.8152
	14	9.02571	12.8686	3.84286	274.49	569.541	2.07491		12.8686	19.46	6.59143	470.816	812.363	1.72543		9.02571	19.46	10.4343	372.653	686.455	1.84208
	15	8.16714	12.0757	3.90857	279.184	557.245	1.99598		12.0757	16.8108	5.25833	375.595	629.007	1.67469		8.16714	16.8108	9.205	328.75	591.729	1.79994
SS	21	11.6114	16.6471	5.28923	377.802	688.316	1.8219		16.6471	24.3077	7.54462	538.901	904.725	1.67883		11.6114	24.3077	12.7154	454.121	792.513	1.74516
	22	10.0686	14.5186	4.71231	336.593	634.847	1.88609		14.5186	20.7369	5.82615	416.154	750.412	1.80321		10.0686	20.7369	10.5385	376.374	688.525	1.82936
	23	9.71107	14.3057	4.67676	334.054	614.147	1.83847		14.3057	20.8124	6.40951	457.822	792.552	1.73709		9.71107	20.8124	11.0566	394.88	698.584	1.77317
	24	9.00571	13.6308	4.55692	325.495	567.202	1.74259		13.6308	20.4923	6.86154	490.11	832.544	1.69869		9.00571	20.4923	11.4185	407.802	691.077	1.69464
	25	8.15857	12.4262	4.14857	296.327	566.224	1.91081		12.4262	17.7129	5.40571	386.122	682.527	1.76765		8.15857	17.7129	9.55429	341.224	622.222	1.8235
SEY	31	11.6086	16.9929	5.38429	384.592	696.837	1.81189		16.9929	25.4464	8.45357	603.827	1003.02	1.66111		11.6086	25.4464	13.8379	494.209	844.259	1.7083
	32	10.0171	14.0429	4.02571	287.551	602.092	2.09386		14.0429	20.5886	6.54571	467.551	817.418	1.7483		10.0171	20.5886	10.5714	377.551	705.767	1.86933
	33	9.68643	14.0622	4.43643	316.888	589.388	1.86963		14.0622	20.9096	6.7594	482.814	810.234	1.68012		9.68643	20.9096	11.1846	399.45	694.244	1.74226
	34	9.10429	13.3617	4.5	321.429	540.306	1.68095		13.3617	20.1327	6.36909	454.935	725.207	1.59409		9.10429	20.1327	10.8691	388.182	625.918	1.61243
	35	8.01571	11.8514	3.83571	273.98	518.316	1.89181		11.8514	17.4708	5.66923	404.945	695.291	1.717		8.01571	17.4708	9.46	337.857	601.033	1.77895
SEC	41	11.5857	17.14	5.706	407.571	655.521	1.60836		17.14	24.7317	7.98727	570.519	947.101	1.66007		11.5857	24.7317	13.4036	478.701	792.022	1.65452
	42	10.0243	15.12	4.61778	329.841	579.171	1.75591		15.12	21.56	6.46909	462.078	784.038	1.69677		10.0243	21.56	10.7618	384.351	674.006	1.75362
	43	9.66893	14.4397	4.70533	336.095	577.433	1.72455		14.4397	21.1542	6.89187	492.276	776.303	1.57089		9.66893	21.1542	11.4675	409.553	670.671	1.63371
	44	8.99857	13.9769	4.84154	345.824	621.48	1.7971		13.9769	20.6033	6.82	487.143	759.669	1.55944		8.99857	20.6033	11.76	420	687.825	1.63768
	45	8.06714	11.5218	3.656	261.143	453.56	1.73683		11.5218	17.722	6.29111	449.365	614.405	1.36727		8.06714	17.722	9.94444	355.159	528.83	1.489
SEY+SEC	51	11.5986	17.28	5.40615	386.154	730.714	1.89229		17.28	25.5123	8.23231	588.022	946.099	1.60895		11.5986	25.5123	13.6385	487.088	834.418	1.71307
	52	10.0357	14.9671	4.93143	352.245	668.367	1.89745		14.9671	22.1043	7.13714	509.796	903.297	1.77188		10.0357	22.1043	12.0686	431.02	781.481	1.8131
	53	9.70893	14.321	4.4979	321.278	603.056	1.87585		14.321	21.207	6.94805	496.289	803.946	1.6137		9.70893	21.207	11.4447	408.738	699.073	1.70498
	54	9.10286	13.1708	4.12	294.286	532.275	1.8087		13.1708	19.9246	6.75385	482.418	757.456	1.57012		9.10286	19.9246	10.8738	388.352	638.575	1.64432
	55	8.09857	11.866	3.534	252.429	480.867	1.90496		11.866	17.2867	5.66889	404.921	608.933	1.50383		8.09857	17.2867	9.19778	328.492	541.818	1.64941
